# Supplementary material for: New combined absorption/1H NMR method for qualitative and quantitative analysis of PET degradation products
Source: Environ Sci Pollut Res Int. 2024 Feb 23;31(13):20689–97. doi: 10.1007/s11356-024-32481-0 (PMC10927764; doi:10.1007/s11356-024-32481-0)
Supplement: Supplementary file 1 — Supplementary file1 (XLSX 267 KB) [file 11356_2024_32481_MOESM1_ESM.xlsx]

## Sheet: Bulk absorbance
	pH 9				concentration / µM
			degradation product	measurement	100	50	10	1
			MHET	A260 (1)	0.553	0.273	0.055	0.007
				A260 (2)	0.534	0.268	0.06	0.009
				A260 (3)	0.535	0.27	0.054	0.002
				A260 (Ø)	0.540667	0.270333	0.0563333	0.006
			BHET	A260 (1)	0.57	0.29	0.064	0.01
				A260 (2)	0.57	0.293	0.06	0.012
				A260 (3)	0.576	0.287	0.067	0.011
				A260 (Ø)	0.572	0.29	0.0636667	0.011
			TPA*	A260 (1)	0.483	0.249	0.064	0.017
				A260 (2)	0.485	0.247	0.064	0.014
				A260 (3)	0.477	0.246	0.061	0.018
				A260 (Ø)	0.481667	0.247333	0.063	0.0163333
					concentration / µM
	pH 9; freeze drying		degradation product	measurement	100	50	10	1
			MHET	A260 (1)	0.382	0.193	0.037	0.027
				A260 (2)	0.386	0.205	0.03	0.029
				A260 (3)	0.387	0.195	0.043	0.035
				A260 (4)	0.381	0.179	0.037	0.032
				A260 (5)	0.382	0.189	0.035	0.031
				A260 (Ø)	0.3836	0.1922	0.0364	0.0308
			BHET	A260 (1)	0.451	0.23	0.049	0.038
				A260 (2)	0.433	0.224	0.044	0.045
				A260 (3)	0.435	0.233	0.046	0.039
				A260 (4)	0.45	0.215	0.041	0.027
				A260 (5)	0.458	0.22	0.049	0.046
				A260 (Ø)	0.4454	0.2244	0.0458	0.039
			TPA*	A260 (1)	---	---	---	---
				A260 (2)	---	---	---	---
				A260 (3)	---	---	---	---
				A260 (4)	---	---	---	---
				A260 (5)	---	---	---	---
				A260 (Ø)	---	---	---	---
			*concentration too low to detect
					concentration / µM
	pH 9; heat drying		degradation product	measurement	100	50	10	1
			MHET	A260 (1)	0.152	0.076	0.02	0.008
				A260 (2)	0.146	0.081	0.014	0.007
				A260 (Ø)	0.149	0.0785	0.017	0.0075
			BHET	A260 (1)	0.113	0.06	0.01	0.007
				A260 (2)	0.115	0.055	0.011	0.004
				A260 (Ø)	0.114	0.0575	0.0105	0.0055
			TPA	A260 (1)	0.073	0.042	0.01	0.007
				A260 (2)	0.082	0.036	0.009	0.003
				A260 (Ø)	0.0775	0.039	0.0095	0.005
	pH 3,54				concentration / µM
			degradation product	measurement	100	50	10	1
			MHET	A260 (1)	0.623	0.355	0.112	0.063
				A260 (2)	0.61	0.36	0.114	0.074
				A260 (3)	0.602	0.358	0.116	0.059
				A260 (4)	0.616	0.362	0.114	0.076
				A260 (5)	0.609	0.365	0.112	0.075
				A260 (Ø)	0.612	0.36	0.1136	0.0694
			BHET	A260 (1)	0.525	0.286	0.069	0.008
				A260 (2)	0.537	0.269	0.048	0.01
				A260 (3)	0.546	0.279	0.057	0.013
				A260 (4)	0.53	0.261	0.052	0.009
				A260 (5)	0.528	0.262	0.046	0.014
				A260 (Ø)	0.5332	0.2714	0.0544	0.0108
			TPA*	A260 (1)	---	---	---	---
				A260 (2)	---	---	---	---
				A260 (3)	---	---	---	---
				A260 (4)	---	---	---	---
				A260 (5)	---	---	---	---
				A260 (Ø)	---	---	---	---
			*product not dissolved
	pH 3,54; freeze drying				concentration / µM
			degradation product	measurement	100	50	10	1
			MHET	A260 (1)	0.546	0.274	0.053	0.005
				A260 (2)	0.547	0.275	0.048	0.006
				A260 (Ø)	0.5465	0.2745	0.0505	0.0055
			BHET	A260 (1)	0.627	0.36	0.061	0.008
				A260 (2)	0.623	0.344	0.062	0.007
				A260 (Ø)	0.625	0.352	0.0615	0.0075
			TPA	A260 (1)	0.421	0.207	0.039	0.004
				A260 (2)	0.424	0.212	0.042	0.006
				A260 (Ø)	0.4225	0.2095	0.0405	0.005
	pH 3,54; heat drying				concentration / µM
			degradation product	measurement	100	50	10	1
			MHET	A260 (1)	0.601	0.299	0.066	0.009
				A260 (2)	0.603	0.301	0.06	0.007
				A260 (Ø)	0.602	0.3	0.063	0.008
			BHET	A260 (1)	0.68	0.344	0.07	0.008
				A260 (2)	0.671	0.338	0.066	0.007
				A260 (Ø)	0.6755	0.341	0.068	0.0075
			TPA	A260 (1)	0.386	0.174	0.047	0.005
				A260 (2)	0.38	0.204	0.03	0.006
				A260 (Ø)	0.383	0.189	0.0385	0.0055
	DMSO				concentration / µM
			degradation product	measurement	100	50	10	1
			MHET	A260 (1)	0.549	0.356	0.229	0.12
				A260 (2)	0.544	0.359	0.21	0.136
				A260 (3)	0.561	0.353	0.233	0.122
				A260 (4)	0.541	0.33	0.181	0.116
				A260 (5)	0.533	0.353	0.21	0.105
				A260 (Ø)	0.5456	0.3502	0.2126	0.1198
			BHET	A260 (1)	0.702	0.414	0.222	0.157
				A260 (2)	0.717	0.446	0.208	0.154
				A260 (3)	0.729	0.44	0.218	0.15
				A260 (4)	0.748	0.46	0.227	0.164
				A260 (5)	0.732	0.441	0.234	0.138
				A260 (Ø)	0.7256	0.4402	0.2218	0.1526
			TPA	A260 (1)	0.538	0.343	0.212	0.178
				A260 (2)	0.544	0.368	0.223	0.179
				A260 (3)	0.529	0.36	0.254	0.175
				A260 (4)	0.564	0.345	0.256	0.165
				A260 (5)	0.528	0.366	0.222	0.168
				A260 (Ø)	0.5406	0.3564	0.2334	0.173
